# Supplementary material for: Neutrophils-related host factors associated with severe disease and fatality in patients with influenza infection
Source: Nat Commun. 2019 Jul 31;10:3422. doi: 10.1038/s41467-019-11249-y (PMC6668409; doi:10.1038/s41467-019-11249-y)
Supplement: Supplementary file 3 — Source Data [file 41467_2019_11249_MOESM3_ESM.zip]

Archive with 6 entries (5 files):
- /
- Source Data Excel File.xlsx
- Source file Supp Fig 1.txt
- File instruction_Supp Fig 8.pdf
- Source file Supp Fig 8.txt
- File instruction_Supp Fig 1.pdf
