# Supplementary material for: Neutrophils-related host factors associated with severe disease and fatality in patients with influenza infection
Source: Nat Commun. 2019 Jul 31;10:3422. doi: 10.1038/s41467-019-11249-y (PMC6668409; doi:10.1038/s41467-019-11249-y)
Supplement: Supplementary file 3 — Source Data [file 41467_2019_11249_MOESM3_ESM.zip › Source Data Excel File.xlsx]

## Sheet: Figure 7b
Survived	Dead
22.6365	198.168
1.24883	53.839
9.58368	234.035
9.00409	125.416
0.0836541	1846.5
0.979814	477.905
0.0264714	349.847
0.289288	142.082
0.0470579	227.635
3.29569
0.0802464
5.35386
0.204558
1.02142
7.78437
0.0769775
1.27507
56.9088
1.35715
0.332305
1.65931
0.973046
1.43453
19.4349
1.05014
77.2027
123.69
8.6373
13.8382
79.9253
27.4851
208.02
515.769
127.167
58.5087
138.197
10.7822
484.576
19.8433
18.6432
5.3911
30.286
449.003
1.17331
2.28244
17.1553
38.0699
13.0917
3.63154
481.229
4.75874
10.9327
4.47095
108.427
515.769
6.23582
0.697652
5.06506
28.4544
35.2751
276.393
11.3183
430.712
58.9157
12.1306
28.6523
109.941
80.4812
73.0382
7.41568
200.934
35.7676
188.782
42.535
78.8249
30.9224
27.6763
41.9494
249.1
17.2746
4.14272
117.017
188.782
2.79061
54.2135
40.2406
41.3719
70.063

## Sheet: Figure 7c
Survived	Dead
5.85	2.812
6.75	7.395
7.29	14.457
9.605	14.57
10.01	11.56
8.195	16.56
3.306	10
3.612
4.221
8.28
38.4
1.892
5.4
8.65
3.4
6.5
5.6
3.1
7.2
7.4
6.2
2.5
5.5
2.7
2.5
5.83
3.72
3.22
4.31
1.71
5.37
4.88
0.798
0.91
8.568
3.72
3.79
6.075
5.396
6.424
7.826
9.944
8.888
5.18
7.298
11.2
3.397
5.621
10.32
8.424
2.296
0.608
4.185

## Sheet: Figure 7d
Survived	Dead
6.39	25
7.5	53.73
7	19
14	26
11	40
12.7	30
5.64	49
32
8
7.6
14
18
20

## Sheet: Figure 7e
CD177	Dead=1, Survival=0
22.6365	0
1.24883	0
9.58368	0
9.00409	0
0.0836541	0
0.979814	0
0.0264714	0
0.289288	0
0.0470579	0
3.29569	0
0.0802464	0
5.35386	0
0.204558	0
1.02142	0
7.78437	0
0.0769775	0
1.27507	0
56.9088	0
1.35715	0
0.332305	0
1.65931	0
0.973046	0
1.43453	0
19.4349	0
1.05014	0
198.168	1
77.2027	0
123.69	0
8.6373	0
53.839	1
234.035	1
13.8382	0
125.416	1
79.9253	0
208.02	0
515.769	0
127.167	0
58.5087	0
138.197	0
10.7822	1
484.576	0

## Sheet: Figure 7f
CD177	Dead=1, Survival=0
19.8433	0
18.6432	0
5.3911	0
30.286	0
449.003	0
1.17331	0
2.28244	0
17.1553	0
38.0699	0
13.0917	0
3.63154	0
481.229	0
4.75874	0
10.9327	0
4.47095	0
108.427	0
515.769	0
6.23582	0
0.697652	0
5.06506	0
28.4544	0
35.2751	0
276.393	0
11.3183	0
1846.5	1
477.905	1
58.9157	0
28.6523	0
109.941	0
80.4812	0
73.0382	0
7.41568	0
200.934	0
35.7676	0
188.782	0
42.535	0
78.8249	0
30.9224	0
27.6763	0
41.9494	0
249.1	0
17.2746	0
4.14272	0
349.847	1
142.082	1
188.782	0
227.635	1

## Sheet: Figure 7g
Survived	Dead
33	28
22	16
23	26
34	27
16	23
27	27
15	27
7	16
33
17
13
21
11
26
23
27
23
35
20
30
12
30
18
27
17
25
24
26
30
21.8182

## Sheet: Figure 7h
Survived	Dead
33	28
22	16
23	26
34	27
16	23
27	27
15	27
7	16
33
17
13
21
11
26
23
27
23
35
20
30
12
30
18
27
17
25
24
26
30
21.8182

## Sheet: Supp Fig 9b
Control	Moderate	Severe
75.4	61.9	57.2
37.3	86.1	90.6
50.5	60.9	73.9
72.5	33.9	97.1
47		94.4
70.2		93.9
70		91.2
60.9		98.5
44.9		56
23.6		93
77.7		75.4
