# Supplementary material for: Neutrophils-related host factors associated with severe disease and fatality in patients with influenza infection
Source: Nat Commun. 2019 Jul 31;10:3422. doi: 10.1038/s41467-019-11249-y (PMC6668409; doi:10.1038/s41467-019-11249-y)
Supplement: Supplementary file 3 — Source Data [file 41467_2019_11249_MOESM3_ESM.zip › Source file Supp Fig 1.txt]

"severity" "total_WBC_x10E9perL" "total_NP_x10E9perL"
"2" "flu_mod" 3.1 NA
"4" "flu_mod" NA NA
"5" "flu_mod" 13.7 11.371
"6" "flu_svre" 13.1 NA
"7" "flu_mod" NA NA
"8" "flu_mod" NA NA
"9" "flu_mod" NA NA
"11" "flu_mod" NA NA
"15" "flu_mod" NA NA
"18" "flu_mod" NA NA
"19" "flu_mod" NA NA
"20" "flu_mod" 7.5 NA
"21" "flu_mod" 5.7 NA
"25" "flu_mod" 4.6 NA
"26" "flu_mod" 12.3 NA
"27" "flu_mod" 14.3 NA
"28" "flu_mod" 6.8 4.964
"29" "flu_svre" 11 NA
"30" "flu_mod" 9.6 NA
"31" "flu_mod" 7.2 NA
"32" "flu_mod" NA NA
"33" "flu_svre" 6.2 3.906
"34" "flu_mod" 7.9 NA
"35" "flu_mod" NA NA
"36" "flu_mod" 5.4 NA
"37" "flu_svre" 12 10.32
"38" "flu_svre" 1.6 0.608
"39" "flu_svre" 12.2 8.54
"40" "flu_svre" 4.5 4.185
"65" "flu_svre" 13.2 11.4972
"66" "flu_svre" 21 18.69
"67" "flu_svre" 6.5 5.824
"68" "flu_svre" 5.1 4.182
"69" "flu_svre" 3.6 2.88
"70" "flu_svre" 2.6 1.768
"71" "flu_svre" 9 6.804
"72" "flu_svre" 8.1 7.2981
"73" "flu_svre" 15.5 14.57
"74" "flu_svre" 13.6 11.6008
"75" "flu_svre" 11.3 9.5598
"76" "flu_svre" 18.3 14.4936
"77" "flu_svre" 13 1.378
"78" "flu_mod" 8.8 7.48
"79" "flu_svre" 2 1.7
"80" "flu_svre" 3 2.37
"81" "flu_svre" 3.8 3.306
"82" "flu_svre" 4.2 3.612
"83" "flu_svre" 7.6 6.384
"84" "flu_svre" 6.3 4.2021
"85" "flu_mod" 7.7 NA
"86" "flu_svre" 9.7 8.051
"87" "flu_svre" 12 8.304
"88" "flu_svre" 40.2 38.6724
"89" "flu_svre" 12.2 10.248
"90" "flu_svre" 8.5 7.4035
"91" "flu_svre" 2.7 1.35
"92" "flu_svre" 11.5 11.04
"93" "flu_svre" 2.2 1.9008
"94" "flu_mod" 12.1 NA
"95" "flu_svre" 15.4 NA
"96" "flu_mod" 14.9 NA
"97" "flu_mod" 4.9 NA
"98" "flu_mod" 6.4 NA
"99" "flu_mod" 8 NA
"100" "flu_mod" 12.5 NA
"101" "flu_mod" 12.5 NA
"102" "flu_mod" 8 NA
"103" "flu_mod" 6.4 NA
"104" "flu_mod" 6.4 NA
"138" "flu_mod" 6.3 4.221
"139" "flu_mod" 15.5 11.935
"140" "flu_mod" NA NA
"141" "flu_mod" NA NA
"142" "flu_mod" 8.4 5.712
"143" "flu_mod" 6.1 0.915
"144" "flu_mod" 12.5 9
"145" "flu_mod" NA NA
"146" "flu_mod" 5.6 3.584
"147" "flu_mod" 10.5 8.925
"148" "flu_mod" 14.7 11.025
"149" "flu_mod" 8.9 4.628
"150" "flu_mod" 11.1 9.879
"151" "flu_mod" 6 4.08
"152" "flu_mod" 2.9 1.595
"153" "flu_mod" 13.3 10.906
"154" "flu_mod" NA NA
"155" "flu_mod" 5.4 3.726
"156" "flu_mod" 8.9 5.963
"157" "flu_mod" 9.3 6.789
"158" "flu_mod" 3.7 2.183
"159" "flu_mod" 3.4 2.108
"160" "flu_mod" 4.9 2.989
"161" "flu_mod" 9.6 7.872
"162" "flu_mod" 4.8 2.784
"163" "flu_mod" 9.2 6.072
"164" "flu_mod" 4.4 3.49976
"165" "flu_mod" NA NA
"166" "flu_mod" NA NA
"167" "flu_svre" 24.7 21.489
"168" "flu_svre" 11.1 10.212
"169" "flu_svre" 0.8 0.704
"170" "flu_svre" 3.9 3.315
"171" "flu_svre" 4 1.24
"172" "flu_svre" 6.9 6.003
"173" "flu_svre" 6.3 5.103
"174" "flu_svre" 15.5 14.88
"175" "flu_svre" 6.3 5.418
