# Supplementary material for: Neutrophils-related host factors associated with severe disease and fatality in patients with influenza infection
Source: Nat Commun. 2019 Jul 31;10:3422. doi: 10.1038/s41467-019-11249-y (PMC6668409; doi:10.1038/s41467-019-11249-y)
Supplement: Supplementary file 3 — Source Data [file 41467_2019_11249_MOESM3_ESM.zip › Source file Supp Fig 8.txt]

"RT_IFI27" "RT_CD177" "RT_HLADRA" "array_CD177" "array_IFI27" "array_HLADRA"
"1" 0.4 1.74 1.26 11.674343296426 16.7562486204302 12.2744819436558
"2" 3.2 5.92 -1.26 7.13885672625409 12.8049715097098 12.8919180654405
"3" 8 2.21 4.54 10.0244817331578 9.3517579478094 11.2444568482705
"4" 6.9 1.4 5.01 10.3863390451826 12.2041927319329 10.033347265031
"5" 1 7.94 2.18 6.69995390679112 16.0806994001398 13.4173751325416
"6" 0 5.35 2.3 7.10280042560156 16.92798064647 13.2483264980097
"7" 3.5 8.78 1.64 5.96958763706601 12.6524799293119 14.0438711512596
"8" -1.2 8.03 -2.18 6.52704104957446 16.3735162467671 13.5720304664822
"9" 0.9 8.1 1.782 6.133207973123 15.6346453466098 14.1917254332821
"10" 0.2 3.3 2.6 8.43253885539338 15.6223399622771 13.0370574806069
"11" 2.9 9.88 -1.27 6.20438919376433 14.3477286739722 12.5539890279248
"12" 4.2 2.53 2.684 9.71327232611947 12.8761944664155 12.8078296916206
"13" 1.9 7.72 3.41 6.44371295408441 15.1583407406234 13.3039868917543
"14" -4 6.21 -2.73 7.19143983333896 17.1316947236297 12.8761944664155
"15" 3.9 2.49 5.263 9.91203922457733 13.4765553667945 10.7732045558446
"16" 5.4 8.83 4.35 6.12944463521873 11.8748471735989 12.4631490141119
"17" -2.2 4.64 3.24 7.38892124943303 17.2642890057898 11.8855435824632
"18" 5 -0.49 4.73 13.5069364913359 13.4366854243816 12.0690428291576
"19" 3.3 4.9 4.01 8.32348902900668 14.0151073005712 12.7439500451131
"20" 3.6 6.79 4.24 7.36223804028992 14.8273839270158 12.5399278390054
"21" -0.4 4.44 3.47 8.2166868990479 16.8933271218636 12.8891908936146
"22" 2.7 3.92 4.09 7.90898004109114 16.3735162467671 12.5337675536907
"23" 1.1 3.83 3.65 7.90694632330632 16.457837958669 12.7543761855948
"24" 6 1.11 6.16 12.4101399313737 12.2691966115641 11.6459115248029
"25" 0 6.17 -1.23 7.60865602785238 16.6103170116778 12.7990576618609
"49" 8 -1.88 6.75 15.9157801491202 10.0000714276266 11.0262265040445
"50" 8.5 NA NA 9.8673769083574 9.78382725607151 12.5683964095209
"51" 5.2 NA NA 13.7732401166973 13.4188735144038 10.1154812233667
"52" 1 NA NA 12.8831891662942 15.7025571176254 11.5453365013165
"53" 0.4 NA NA 12.618311913477 15.9329513599414 11.2283097841444
"54" 1 NA NA 16.281719139727 15.9501245331376 10.9761912447282
"55" 0.8 NA NA 9.70146858316487 15.7265101046572 12.7412368788818
"56" -0.3 NA NA 12.5503192341639 16.0543076469646 10.676084881331
"57" 1 NA NA 15.3573734774167 16.1438007816496 10.289252338432
"58" 10.2 NA NA 10.309053194702 8.61944177839715 12.6358753384319
"59" 1.6 NA NA 14.0742549144154 15.8343882823201 11.5908259352657
"60" 7.7 NA NA 14.1501021582182 11.0184937853179 11.1520887716399
"61" 9.7 NA NA 12.8304895970012 9.64665510828908 12.3401344306483
"62" 5.5 NA NA 10.4225386108826 10.9145127260494 12.8304895970012
"63" 1.8 0.97 4.7 14.0622362090846 16.0543076469646 12.4270140251747
"64" 1.2 NA NA 15.3167021296696 16.0058497487709 10.8199754586915
"65" 1 NA NA 16.5954406853907 16.385967561782 10.3423342369378
"66" 0.8 NA NA 12.3714614294696 15.5573533262793 12.0083103049927
"67" 1.3 0.41 3.88 12.7867858016365 16.6262584619425 11.5414434080275
"68" -2.1 NA NA 9.13587228602765 16.1812769442543 12.0884548689229
"69" -2.8 NA NA 8.50757091195009 15.9564132863302 11.3002826789996
"70" 4 NA NA 11.5380742281397 13.0837232754469 11.5483041524402
"71" 11.4 NA NA 9.19445959607066 16.8605807709111 11.6049221549299
"72" 5 NA NA 15.1784485266442 12.4155386305939 10.3042787727985
"73" 2.9 NA NA 12.966799350237 14.296767470389 11.1885707342385
"74" -0.9 1.4 4.01 12.8105703407517 16.3669095432728 11.5931986769457
"75" 6.1 0.87 7.26 14.816622525123 9.13421906752739 10.7077590590921
"76" 2.2 NA NA 9.54294200000896 15.1206782645798 12.3422903930295
"77" 3.1 NA NA 13.9413840102602 14.2176166992493 10.4776635813003
"122" -1.6 4.4 0.25 9.32830784293717 16.0243031382933 12.8716180254209
"123" 4.95 2.29 3.29 13.2162117824008 12.2417029438342 11.0311236838233
"124" 0.8 6.92 -1.53 7.43947460479834 15.3014386004283 14.14549908695
"125" 0.8 NA NA 7.12575277732179 13.7422010719046 13.003165374385
"126" -2.55 6.3 2.21 8.11308346182972 15.9628878574207 13.616570091794
"127" 0.7 -0.63 2.31 13.6123780874057 15.7622603959023 12.1282712527714
"128" 3 2.09 2.63 11.1744455566685 13.5739915731836 12.8641766052177
"129" 0.65 7.68 0.72 6.98786475546968 15.7860299082452 13.0760824915731
"130" -1.15 1.89 2.13 7.77139032662602 15.8045979069697 12.6206765661079
"131" 1.2 0.2 4.61 11.625379757283 15.9628878574207 12.4865130863957
"132" 6.95 NA NA 7.00221209211497 10.5768048509897 12.6218443614012
"133" 0.3 NA NA 10.4871674559505 15.7140048755072 12.921342996415
"134" 0.7 2.15 0.68 11.3571918274971 14.5397678985813 12.4465233902909
"135" 0.4 NA NA 8.47961566123249 15.8564717824438 13.0589541061689
"136" -0.1 NA NA 6.8300577012145 16.0979177074689 13.4446362124767
"137" 0.6 NA NA 11.0894310813054 15.291726935237 12.9792111918291
"138" -1.9 0.6 2.3 11.2071315666817 16.2952637810262 12.4899287530926
"139" -1.4 NA NA 6.74737760769265 16.2952637810262 12.0563190918133
"140" 2.3 NA NA 11.8003958214343 16.7478173639392 13.2244559967817
"141" 1.3 -0.31 8.29 14.4401856057963 15.545168736729 11.0894310813054
"142" -1.8 NA NA 7.46843773626754 16.4044719669668 13.0684955568844
"143" -0.9 NA NA 7.37867869204253 16.3280126224951 13.3271226363408
"144" 0.1 5.56 2.94 7.74024807371862 16.0930587174487 12.7129806084247
"145" -0.5 NA NA 9.67933303148073 16.2187131079515 12.3379003996458
"146" -0.2 5.45 1.99 8.63978767223301 15.2819057898862 12.8686614933909
"147" 5.6 3.11 3.49 12.2163533023507 12.5112777318532 12.2697150818268
"148" -1.5 2.33 -0.29 9.66714573829484 15.1931684425801 12.386642182318
"149" 3.75 5.54 2.39 9.27513841366503 11.9426618931247 12.2691966115641
"150" -0.7 7.23 0.89 6.29203206664403 16.3919519175447 13.3763993655112
"151" 1.6 NA NA 12.7383533261357 11.0259408815454 12.0584853725132
"152" 0.2 NA NA 13.7463183889757 16.5062463285276 10.505391199738
"153" 0.4 NA NA 12.1013658189501 14.9122039233289 9.07920471130587
"154" 10.7 NA NA 11.1727824143538 16.1231465092497 12.7555473608254
"155" 7.3 NA NA 13.8307856076653 16.5954406853907 10.6337393111856
"156" 9.1 NA NA 12.3323417035464 15.8227454204542 12.9939440821504
"157" 10.5 NA NA 9.43150205021965 16.162667233579 12.2950938667239
"158" 7.3 NA NA 14.5397678985813 8.67219037744973 11.2933710504383
"159" -4.4 4.84 3.65 9.34714515647124 16.8852668704646 12.2002319507671
